# Supplementary material for: Evaluating Soluble EMMPRIN as a Marker of Disease Activity in Multiple Sclerosis: Studies of Serum and Cerebrospinal Fluid
Source: PLoS One. 2016 Oct 11;11(10):e0163802. doi: 10.1371/journal.pone.0163802 (PMC5058493; doi:10.1371/journal.pone.0163802)
Supplement: S1 Table — (XLSX) [file pone.0163802.s002.xlsx]

## Sheet: Sheet1
	Supplementary Table: Main dataset underlying the findings in this study
	Subjects, their codes and respective EMMPRIN levels in sera and CSFs samples (values in pg/ml)
	Fig 2- EMMPRIN levels in sera samples from different inflammatory conditions
	Code	HC		Code	CD		Code	UC		Code	T1D		Code	RRMS
	Subject 1	5826.78		Subject 4	6273.22		Subject 10	7002.06		Subject 52	5336.19		Subject 2	6047.92
	Subject 3	5034.15		Subject 9	6397.84		Subject 18	5593.63		Subject 54	5442.53		Subject 6	6730.77
	Subject 5	5773.53		Subject 13	4805.14		Subject 30	5056.78		Subject 60	3187.32		Subject 20	4551.37
	Subject 7	5413.21		Subject 15	5009.45		Subject 31	4940.5		Subject 63	5569.7		Subject 21	4107.74
	Subject 8	6898.23		Subject 16	6675.72		Subject 33	4862.34		Subject 67	3092.38		Subject 22	3948.19
	Subject 11	4647.52		Subject 17	5707.2		Subject 50	5228.33		Subject 97	5458.9		Subject 28	6527.26
	Subject 12	7114.03		Subject 23	5330.39		Subject 61	3302.26		Subject 105	4184.6		Subject 32	4862.34
	Subject14	5029.95		Subject 24	6019.34		Subject 66	4563.02					Subject 37	4957.41
	Subject 19	4783.79		Subject 25	4966.31		Subject 71	3714.91					Subject 38	5006.08
	Subject 26	4834.31		Subject 27	5411.48		Subject 95	3591.52					Subject 42	5734.1
	Subject29	6952.59		Subject 41	3492.85		Subject 108	4298.62					Subject 44	5475.23
	Subject 34	4607.16		Subject 42	5734.1		Subject 119	3924.48					Subject 47	4753.69
	Subject 35	4348.56		Subject 45	4464.65		Subject 121	3738.68					Subject 49	5612.56
	Subject 36	5082.29		Subject 53	5493.18								Subject 56	6472.84
	Subject 39	7063.79		Subject 55	5284.53								Subject 59	5500.85
	Subject 40	6111.9		Subject 57	5105.37								Subject 62	4461.39
	Subject 46	2643.56		Subject 58	5349.11								Subject 65	5344.67
	Subject 48	4178.21		Subject 69	3832.56								Subject 72	3820.87
	Subject 51	4880.31		Subject 70	4558.99								Subject 80	4869.88
	Subject 64	5156.29		Subject 76	4967.72								Subject 81	3599.21
	Subject 68	3771.98		Subject 92	4913.38								Subject 87	3460.82
	Subject 73	4773.24		Subject 98	4222.46								Subject 89	4983.75
	Subject 74	7175.89		Subject 99	3701.97								Subject 91	4099.97
	Subject 75	4210		Subject 109	4237.85								Subject 93	5142.72
	Subject 77	4330.67		Subject 111	4477.35								Subject 94	4947.09
	Subject 78	5762.58		Subject 113	4913.81								Subject 96	5183.59
	Subject 79	3227.89		Subject 120	2778.36								Subject 100	4958.92
	Subject 82	4230.05											Subject 101	4963
	Subject 83	3014.34											Subject 106	5358.84
	Subject 84	4127.73											Subject 112	5215.32
	Subject 85	5036.66											Subject 114	4505
	Subject 86	5669.88											Subject 116	3829.55
	Subject 88	4748.45
	Subject 90	4423.84
	Subject 102	4211.46
	Subject 103	5122.42
	Subject 104	4524.74
	Subject 107	5932.56
	Subject 110	6167.67
	Subject 115	3973.49
	Subject 117	3017.71
	Subject 118	4213.09
	Subject 122	4770.74
	Subject 123	4933.81
	Fig 3A- EMMPRIN levels in RRMS serum and CSF samples							Fig 3B- EMMPRIN levels in paired serum and CSF samples of different conditions
	Code	Serum		Code	CSF			Code	Serum	CSF
	S5	6169.65		S5	7172.45			S1	5402.19	6039.73
	S6	4145.56		S6	8587.74			S2	4483.76	7745.09
	S7	4789.49		S7	13006.3			S3	4528.64	10647
	S8	3269.82		S8	6175.97			S4	4764.39	5400.69
	S9	6349.31		S9	10094.5			S5	6169.65	7172.45
	Subject 2	6047.92		WSU 6	5922.28			S6	4145.56	8587.74
	Subject 6	6730.77		WSU 9	5745.85			S7	4789.49	13006.3
	Subject 20	4551.37		WSU 12	13241.5			S8	3269.82	6175.97
	Subject 21	4107.74		WSU 15	8788.2			S9	6349.31	10094.5
	Subject 22	3948.19		WSU 16	6167.32
	Subject 28	6527.26		WSU 23	6758.97
	Subject 32	4862.34		WSU 29	12152.8
	Subject 37	4957.41		WSU 32	10919.1
	Subject 38	5006.08		WSU 39	9666
	Subject 42	5734.1		WSU 44	8247.53
	Subject 44	5475.23		WSU 47	11062.6
	Subject 47	4753.69		WSU 50	11948.1
	Subject 49	5612.56		WSU 54	12473.3
	Subject 56	6472.84		WSU 55	5617.9
	Subject 59	5500.85		WSU 59	8640.77
	Subject 62	4461.39		WSU 64	6653.2
	Subject 65	5344.67		WSU 69	9809.64
	Subject 72	3820.87		WSU 72	5497.48
	Subject 80	4869.88		WSU 73	7002.32
	Subject 81	3599.21		WSU 75	7656.43
	Subject 87	3460.82		WSU 76	5617.9
	Subject 89	4983.75		WSU 77	14094.3
	Subject 91	4099.97		WSU 79	15528.3
	Subject 93	5142.72		WSU 80	11773.6
	Subject 94	4947.09		WSU 81	12214.1
	Subject 96	5183.59
	Subject 100	4958.92
	Subject 101	4963
	Subject 106	5358.84
	Subject 112	5215.32
	Subject 114	4505
	Subject 116	3829.55
	Fig 4: EMMPRIN levels in CSFs of different MS subjects
	Code	Discectomy group		Code	PPMS		Code	SPMS		Code	RRMS
	N-02	9772.01		WSU 5	5819.99		31 G-N	18879.9		WSU 6	5922.28
	N-03	9013.13		WSU 7	4388.81		32 H-L	11505.8		WSU 9	5745.85
	N-04	14530		WSU 11	5834.86		33 D-V	11884.7		WSU 12	13241.5
	N-05	13218.2		WSU 19	8654.47		34 L-L	11145.1		WSU 15	8788.2
	N-06	11011.4		WSU 35	7578.75		35 F-L	9191.52		WSU 16	6167.32
	N-07	3093.3		WSU 45	15265.6		36 R-D	19748.4		WSU 23	6758.97
	N-08	14280.6		WSU 48	6981.05		37 C-V	14287.4		WSU 29	12152.8
				WSU 56	7002.33		39 S-L	15771.3		WSU 32	10919.1
				WSU 60	5907.04		40 A-C	8557.12		WSU 39	9666
				WSU 66	16614.5		41 A-D	11526.6		WSU 44	8247.53
							42 C-B	13497.9		WSU 47	11062.6
							43 M-L	11548.3		WSU 50	11948.1
							45 ABT	19454.9		WSU 54	12473.3
							46 R-P	8107.61		WSU 55	5617.9
							WSU 3	12256.3		WSU 59	8640.77
							WSU 20	9433.35		WSU 64	6653.2
							WSU 61	4928.41		WSU 69	9809.64
							WSU 62	6541.71		WSU 72	5497.48
							WSU 65	9352.51		WSU 73	7002.32
							WSU 67	16152.5		WSU 75	7656.43
							WSU 70	12429.3		WSU 76	5617.9
										WSU 77	14094.3
										WSU 79	15528.3
										WSU 80	11773.6
										WSU 81	12214.1
	Fig 5: EMMPRIN in CSFs of ALS subjects
	Code	ALS
	WSU 1	10170.6
	WSU 2	7798.62
	WSU 8	8995.83
	WSU 17	7252.52
	WSU 30	7948.81
	WSU 33	9085.96
	WSU 34	9230.12
	WSU 58	15593.6
